# Supplementary material for: Cell-free RNA reveals host and microbial correlates of broadly neutralizing antibody development against HIV
Source: PLoS Pathog. 2026 Apr 9;22(4):e1014066. doi: 10.1371/journal.ppat.1014066 (PMC13065077; doi:10.1371/journal.ppat.1014066)
Supplement: S1 Table — (XLSX) [file ppat.1014066.s015.xlsx]

## Sheet: Sheet1
CAPRISA ID	Years PI	CAP239 G3	CAP45 G3	DU156.12	DU172.17	ZM197M.PB7	ZM214M.PL15	6535.3	QHO692.42	PVO.4	AC10.0.29	WITO4160	TRO.11	Q23.17	Q842.d12	Q168.a2	Q461.e2	Q259.d2.17	Q769.d22	# nuet	% breadth
CAP8	1	<45	<45	67	<45	<45	<45	318	<45	<45	<45	<45	<45	325	<45	<45	<45	<45	<45	3	0.166667
	2	155	<45	173	<45	<45	<45	506	<45	<45	87	<45	154	971	<45	<45	<45	<45	<45	6	0.333333
	3	115	<45	901	<45	88	<45	681	<45	<45	169	<45	240	636	<45	<45	<45	<45	<45	7	0.388889
CAP137	1	<45	<45	<45	<45	<45	<45	<45	<45	<45	<45	<45	<45	<45	<45	<45	<45	<45	<45	0	0
	2	<45	<45	<45	<45	<45	<45	<45	<45	<45	<45	<45	<45	<45	<45	<45	<45	<45	<45	0	0
	3	<45	<45	<45	<45	<45	<45	<45	<45	<45	<45	<45	<45	<45	<45	<45	<45	<45	<45	0	0
CAP177	1	<45	<45	<45	<45	<45	<45	<45	<45	<45	<45	<45	68	<45	<45	<45	<45	<45	<45	1	0.0555556
	2	<45	<45	269.13	<45	<45	<45	971.81	<45	<45	694.97	<45	116.12	198	<45	<45	<45	<45	<45	5	0.277778
	3	179	<45	219	48	73	<45	386	<45	189	787	61	315	626	<45	<45	<45	<45	<45	10	0.555556
CAP200	1	<45	<45	<45	<45	<45	<45	<45	<45	<45	<45	<45	<45	<45	<45	<45	<45	<45	<45	0	0
	2	<45	<45	<45	<45	<45	<45	<45	<45	<45	<45	<45	<45	<45	<45	<45	<45	<45	<45	0	0
	3	<45	<45	<45	<45	<45	<45	<45	<45	<45	<45	<45	<45	<45	72	<45	<45	<45	<45	1	0.0555556
CAP206	1	<45	<45	<45	<45	<45	<45	<45	<45	<45	<45	<45	<45	<45	<45	<45	<45	<45	<45	0	0
	2	<45	159	77.24	<45	262.41	<45	<45	<45	<45	79.63	215.33	114.91	309.77	<45	<45	<45	<45	<45	7	0.388889
	3	<45	157	235.65	346.12	751	<45	<45	<45	<45	111	144	491	320	<45	<45	<45	<45	<45	8	0.444444
CAP217	1	<45	<45	<45	<45	<45	<45	<45	<45	<45	<45	<45	45	<45	<45	<45	<45	<45	<45	1	0.0555556
	2	<45	<45	123	<45	<45	<45	<45	<45	<45	<45	<45	77	<45	<45	<45	<45	<45	<45	2	0.111111
	3	<45	158	309	<45	<45	<45	<45	<45	<45	<45	<45	297	<45	<45	<45	<45	<45	<45	3	0.166667
CAP248	1	<45	<45	<45	<45	<45	<45	<45	<45	<45	<45	<45	<45	<45	<45	<45	<45	<45	<45	0	0
	2	<45	332	66	<45	<45	<45	<45	<45	<45	<45	<45	<45	<45	<45	<45	<45	147	<45	3	0.166667
	3	162	3880	160.18	183.47	97.62	<45	209.79	<45	<45	<45	<45	116.97	331.44	248.14	<45	<45	287	<45	10	0.555556
CAP255	1	67	<45	<45	<45	<45	<45	<45	<45	<45	<45	<45	<45	46	<45	<45	<45	<45	<45	2	0.111111
	2	107	<45	647	167	<45	<45	93	106	125	61	<45	463	601	<45	90	<45	<45	<45	10	0.555556
	3	54	<45	910	241	<45	<45	112	84	78	49	<45	533	344	<45	140	<45	2555	<45	11	0.611111
CAP256	1	<45	287	<45	<45	<45	<45	<45	<45	47	<45	56	<45	56	<45	<45	<45	45	<45	5	0.277778
	2	391	7898	394	<45	151	45	214	<45	53	64	219	<45	171	47	70	<45	792	<45	13	0.722222
	3	1583	13402	1363	<45	1062	920.03	788	48.88	86.44	48.12	293	<45	1107	658.06	2349	422	1144	<45	15	0.833333
CAP257	1	<45	521	188	52	<45	<45	<45	<45	<45	<45	<45	<45	107	<45	<45	<45	<45	<45	4	0.222222
	2	115	865	299	77	<45	46	97	<45	176	<45	64	<45	440	501	260	52	<45	1065	13	0.722222
	3	83	221.68	142.98	58.94	83.77	386.23	87.59	55.4	82.48	<45	50.29	98.87	615.4	372.82	177.35	157.35	215	264	17	0.944444
CAP261	1	<45	<45	<45	<45	<45	<45	<45	<45	<45	<45	<45	<45	<45	<45	<45	<45	<45	<45	0	0
	2	<45	<45	<45	<45	<45	<45	<45	<45	<45	<45	<45	<45	<45	<45	<45	<45	<45	76	1	0.0555556
	3	<45	<45	<45	<45	131	<45	<45	<45	<45	<45	<45	<45	<45	<45	<45	<45	<45	105	2	0.111111
CAP267	1	<45	<45	<45	<45	<45	<45	<45	<45	<45	<45	<45	<45	<45	<45	<45	<45	<45	<45	0	0
	2	<45	<45	<45	<45	<45	<45	<45	<45	<45	<45	126	<45	65	<45	<45	<45	<45	<45	2	0.111111
	3	<45	<45	<45	<45	<45	<45	75	<45	<45	<45	4924	<45	1403	183	53	<45	285	390	7	0.388889
CAP306	1
	2	<40	<40	100	<40	<40	129	<40	<40	<40	<40	<40	<40	<40	<40	<40	<40	43	<40	3	0.166667
	3	58	84	133	<40	73	366	<40	<40	<40	<40	<40	<40	<40	<40	<40	<40	61	<40	6	0.333333
CAP337	1
	2	<40	<40	<40	<40	<40	68	<40	<40	<40	<40	<40	<40	<40	<40	<40	<40	<40	<40	1	0.0555556
	3	<40	58	<40	<40	<40	<40	<40	<40	<40	<40	<40	56	47	<40	<40	<40	<40	<40	3	0.166667
