# Supplementary material for: Cell-free RNA reveals host and microbial correlates of broadly neutralizing antibody development against HIV
Source: PLoS Pathog. 2026 Apr 9;22(4):e1014066. doi: 10.1371/journal.ppat.1014066 (PMC13065077; doi:10.1371/journal.ppat.1014066)
Supplement: S2 Table — (XLSX) [file ppat.1014066.s016.xlsx]

## Sheet: Sheet2
	CAPRISA code	Accesion name
	CAP8	GQ999972
	CAP137	JF704693
	CAP177	FJ443379
	CAP200	FJ443274
	CAP206	GQ999982
	CAP217	MN097584
	CAP248	GQ999987
	CAP255	GQ999988
	CAP256	KF241776
	CAP257	GQ999990
	CAP261	NA (Sequence ID: CAP261.pl26)
	CAP306	KC154019
	CAP337	OQ551953
	CAP239	GQ999991
